# Supplementary material for: Long-Read Transcriptome of Equine Bronchoalveolar Cells
Source: Genes (Basel). 2022 Sep 25;13(10):1722. doi: 10.3390/genes13101722 (PMC9602388; doi:10.3390/genes13101722)
Supplement: Supplementary file 1 [file genes-13-01722-s001.zip]

Archive with 2 entries (2 files):
- TableS1 and supplementaryFigs.pdf
- TableS2.xlsx
